# Supplementary material for: The Relationship between Income and Morbidity—Longitudinal Findings from the German Ageing Survey
Source: Int J Environ Res Public Health. 2021 Nov 24;18(23):12365. doi: 10.3390/ijerph182312365 (PMC8656553; doi:10.3390/ijerph182312365)
Supplement: Supplementary file 1 [file ijerph-18-12365-s001.zip]

Archive with 1 entries (1 files):
- ijerph-1444313-supplementary.pdf
